# Supplementary material for: Nordic treatment practices survey and consensus for treatment of eyelid sebaceous carcinoma
Source: BMC Ophthalmol. 2020 Mar 16;20:103. doi: 10.1186/s12886-020-01367-3 (PMC7074984; doi:10.1186/s12886-020-01367-3)
Supplement: Supplementary file 1 — Additional file 1. Questionnaire questions. [file 12886_2020_1367_MOESM1_ESM.xlsx]

## Sheet: Sheet1
QUESTIONNAIRE QUESTIONS
In which country do you work?
In what clinic do you work? - Open-Ended Response
How many years have you practiced oculoplastic surgery as (one of) your main subspeciality?
How many new sebaceous ca patients are treated in your hospital annually?
How many sebaceous ca patients have you treated (as doctor in charge of the treatment) in total during your carrier?
Do you have a follow-up registry (record) for these patients?
If you suspect eyelid sebaceous ca, do you take biopsy of the tumour before surgery?
If you suspect eyelid sebaceous ca, do you take biopsy of the tumour before surgery? - When
What kind of biopsy do you take, if you suspect sebaceous ca?
If you have biopsy verified eyelid sebaceous ca, do you do conjunctival mapping biopsies?
If you have biopsy verified eyelid sebaceous ca, do you do conjunctival mapping biopsies? - When
If you perform conjunctival mapping biopsies, how do you time them?
Do you perform regional lymph node scanning?
Do you perform regional lymph node scanning? - When
Do you perform systematic screening of metastatic disease before surgery?
Do you perform systematic screening of metastatic disease before surgery? - When
Which of the following anatomic sites do you image before surgery?
Which of the following anatomic sites do you image before surgery? - Specify
Do you screen for Muir - Torre syndrome?
Do you screen for Muir - Torre syndrome? - Specify
How do you screen for Muir-Torre? - Open-Ended Response
Do you in any circumstance perform Mohs surgery?
Do you in any circumstance perform Frozen sections?
Do you in any circumstance perform multi-stage resection with delayed closure?
What is your aimed clinical margin at the surgery in mm? - Open-Ended Response
Do you perform sentinel lymph node biopsy?
Do you perform sentinel lymph node biopsy? - When
Do you ever perform cryo-treatment to the margins?
Do you ever perform cryo-treatment to the margins? - When
Do you ever perform postoperative radiation therapy?
Do you ever perform postoperative radiation therapy? - When
Do you ever perform topical Mitomycin- C?
Do you ever perform topical Mitomycin- C? - When
Do you perform any other additional treatment? what and when
Do you perform any other additional treatment? what and when - What and when
Have you performed exenteration due to sebaceous ca during the last 15 years?
Have you performed exenteration due to sebaceous ca during the last 15 years? - Reason
Do you consider exenteration in extensive bulbar conjunctival involvement?
Do you consider exenteration in extensive orbital disease?
Do you consider exenteration in local orbital disease?
Do you consider exenteration in other situations? Please specify in the text box below - Open-Ended Response
In case of local orbital disease, do you
If you consider the margin size sufficient do you follow-up your patient?
If you consider the margin size sufficient do you follow-up your patient? - Specify margins in mm
Do you follow-up your patients clinically?
Do you follow-up your patients clinically? - How long and how often
Do you scan for regional lymph nodes during your follow-up?
Do you scan for regional lymph nodes during your follow-up? - How long and how often
Do you scan for metastatic disease in the lungs during your follow-up?
Do you scan for metastatic disease in the lungs during your follow-up? - How long and how often
Do you scan for metastatic disease in the liver during your follow-up?
Do you scan for metastatic disease in the liver during your follow-up? - How long and how often
Do you scan for metastatic disease elsewhere during your follow-up?
Do you scan for metastatic disease elsewhere during your follow-up? - How long and how often
Would any of the following alter your above outlined follow-up scheme? - A- Small histopathologic margin? -
Would any of the following alter your above outlined follow-up scheme? - B- Perineural spread? -
Would any of the following alter your above outlined follow-up scheme? - C- Conjunctival spread? -
Would any of the following alter your above outlined follow-up scheme? - D- Tumor size, over how many mm? -
Would any of the following alter your above outlined follow-up scheme? - E- Location, which? -
Would any of the following alter your above outlined follow-up scheme? - F- Young age? -
Would any of the following alter your above outlined follow-up scheme? - G- Other, what? -
Would any of the following alter your above outlined follow-up scheme? - Please specify questions A-G here
Any other comments? (Please comment freely) - Open-Ended Response
